# Supplementary material for: Small-scale variation in a pristine montane cloud forest: evidence on high soil fungal diversity and biogeochemical heterogeneity
Source: PeerJ. 2021 Aug 11;9:e11956. doi: 10.7717/peerj.11956 (PMC8364316; doi:10.7717/peerj.11956)
Supplement: Supplemental Information 1 [file peerj-09-11956-s001.xls]

## Sheet: ASVs
Phylum	number of ASVs		Class	number of ASVs		Order	number of ASVs		Family	number of ASVs		Genus	number of ASVs		Species	number of ASVs		Reads	ASVs at the species level
Ascomycota	735		Agaricomycetes	212		Agaricales	77		Acaulosporaceae	4		Acaulospora	3		Acaulospora_lacunosa	1		7	Acaulospora_lacunosa
Basidiobolomycota	1		Archaeorhizomycetes	17		Annulatascales	3		Agaricaceae	2		Acremonium	2		Acremonium_parvum	2		12	Acaulospora_sp1
Basidiomycota	273		Archaeosporomycetes	4		Archaeorhizomycetales	5		Amanitaceae	2		Agaricus	1		Agaricales_sp	2		11	Acaulospora_sp2
Chytridiomycota	11		Basidiobolomycetes	1		Archaeosporales	4		Ambisporaceae	1		Alfaria	1		Agaricomycetes_sp	1		7	Acremonium_parvum
Glomeromycota	61		Chytridiomycetes	2		Auriculariales	2		Annulatascaceae	2		Amanita	2		Amanita_sp	1		1100	Agaricales_sp1
Mortierellomycota	42		Dothideomycetes	59		Basidiobolales	1		Annulatascales_fam_Incertae_sedis	1		Apiotrichum	3		Apiotrichum_sp	2		2	Agaricales_sp2
Mucoromycota	3		Endogonomycetes	3		Boletales	4		Archaeorhizomycetaceae	5		Archaeorhizomyces	5		Archaeorhizomyces_sp	5		9	Agaricomycetes_sp
Olpidiomycota	1		Eurotiomycetes	50		Botryosphaeriales	1		Aspergillaceae	10		Arthropsis	2		Archaeorhizomycetes_sp	1		5	Agaricus_sp
Rozellomycota	17		Glomeromycetes	34		Cantharellales	12		Auriscalpiaceae	1		Ascocoryne	2		Arthropsis_truncata	2		4	Alatospora_sp
			GS14	1		Capnodiales	14		Basidiobolaceae	1		Ascovirgaria	1		Ascocoryne_sp	2		12	Alfaria_sp
			GS18	1		Chaetosphaeriales	20		Bionectriaceae	9		Aspergillus	1		Ascomycota_sp	23		18	Amanita_sp1
			Lecanoromycetes	4		Chaetothyriales	37		Boletaceae	3		Aspicilia	3		Aspicilia_sp	3		2	Amanita_sp2
			Leotiomycetes	181		Chytridiales	2		Botryobasidiaceae	1		Asterophora	2		Asterophora_parasitica	2		1029	Apiotrichum_sp
			Microbotryomycetes	4		Coniochaetales	1		Botryosphaeriaceae	1		Aurantiopileus	3		Aurantiopileus_mayaensis	3		267	Archaeorhizomyces_sp1
			Mortierellomycetes	42		Conioscyphales	2		Cantharellaceae	2		Basidiobolus	1		Auriculariales_sp	2		47	Archaeorhizomyces_sp2
			Orbiliomycetes	3		Corticiales	2		Cantharellales_fam_Incertae_sedis	1		Beauveria	1		Basidiobolus_ranarum	1		31	Archaeorhizomyces_sp3
			Pezizomycetes	3		Cystofilobasidiales	3		Capnodiaceae	1		Bionectria	2		Basidiomycota_sp	9		20	Archaeorhizomyces_sp4
			Rhizophydiomycetes	3		Diaporthales	2		Cephalothecaceae	6		Biscogniauxia	1		Biscogniauxia_sp	1		5091	Archaeorhizomyces_sp5
			Rozellomycotina_cls_Incertae_sedis	2		Diversisporales	4		Ceratobasidiaceae	1		Byssosphaeria	2		Botryobasidiaceae_sp	1		7	Archaeorhizomycetes_sp
			Saccharomycetes	4		Dothideales	2		Chaetomellaceae	1		Cadophora	2		Cadophora_sp	1		14	Arthropsis_truncata
			Sordariomycetes	242		Endogonales	1		Chaetomiaceae	4		Calcarisporium	1		Calcarisporium_arbuscula	1		84	Ascocoryne_sp
			Tremellomycetes	20		Eurotiales	11		Chaetosphaeriaceae	14		Calonectria	1		Campanophyllum_proboscideum	1		490	Ascomycota_sp1
						Filobasidiales	2		Chaetothyriales_fam_Incertae_sedis	1		Calycina	1		Candida_sophiae-reginae	1		17	Ascomycota_sp10
						Glomerales	5		Chromocyphellaceae	1		Campanophyllum	1		Cantharellaceae_sp	1		16	Ascomycota_sp11
						Glomerellales	4		Cladosporiaceae	3		Candida	2		Cantharellus_decolorans	1		5	Ascomycota_sp12
						GS05	1		Clavicipitaceae	4		Cantharellus	1		Capnodiales_sp	3		4	Ascomycota_sp13
						GS11	1		Clavulinaceae	2		Capronia	1		Capronia_sp	1		4	Ascomycota_sp14
						GS18	1		Cordycipitaceae	2		Cephalotheca	6		Cephalotheca_sp	6		3	Ascomycota_sp15
						GS21	1		Corticiaceae	2		Ceratosporella	1		Ceratosporella_sp	1		3	Ascomycota_sp16
						GS22	1		Cortinariaceae	7		Ceriporia	2		Chaetomium_sp	1		195	Ascomycota_sp2
						Helotiales	167		Corynesporascaceae	1		Chaetomium	1		Chaetosphaeria_sp	5		64	Ascomycota_sp3
						Hymenochaetales	9		Crepidotaceae	1		Chaetosphaeria	5		Chaetosphaeriales_sp	3		62	Ascomycota_sp4
						Hypocreales	90		Cyphellaceae	1		Chalara	1		Chaetothyriales_sp	5		70	Ascomycota_sp5
						Jaapiales	1		Cyphellophoraceae	1		Chloridium	2		Chalara_hughesii	1		48	Ascomycota_sp6
						Leucosporidiales	2		Cystofilobasidiaceae	1		Chromocyphella	1		Chloridium_sp	2		55	Ascomycota_sp7
						Mortierellales	42		Cystostereaceae	1		Cladophialophora	3		Chromocyphella_muscicola	1		32	Ascomycota_sp8
						Onygenales	2		Dermateaceae	4		Cladosporium	1		Chytridiales_sp	2		19	Ascomycota_sp9
						Ophiostomatales	5		Diaporthaceae	1		Clavulina	1		Chytridiomycota_sp	5		2	Ascovirgaria_sp
						Orbiliales	3		Diatrypaceae	1		Clonostachys	4		Cladophialophora_sp	1		66	Aspergillus_sp
						Peltigerales	1		Dictyosporiaceae	2		Coleophoma	2		Clavicipitaceae_sp	1		41	Aspicilia_sp
						Pertusariales	3		Didymellaceae	2		Colletotrichum	1		Coleophoma_sp	1		13	Asterophora_parasitica
						Pezizales	3		Didymosphaeriaceae	2		Coprinopsis	2		Coniochaetales_sp	1		19	Aurantiopileus_mayaensis
						Pleosporales	27		Dothideaceae	1		Coriolopsis	1		Coprinopsis_laanii	2		286	Auriculariales_sp1
						Pleurotheciales	1		Elaphomycetaceae	1		Cortinarius	3		Coriolopsis_sp	1		23	Auriculariales_sp2
						Polyporales	33		Entolomataceae	7		Corynespora	1		Corticiaceae_sp	2		25	Basidiobolus_ranarum
						Rhizophydiales	3		Filobasidiaceae	1		Crepidotus	1		Corynespora_smithii	1		19	Basidiomycota_sp1
						Russulales	19		Fomitopsidaceae	4		Cuniculitrema	1		Crepidotus_applanatus	1		7	Basidiomycota_sp2
						Saccharomycetales	4		Ganodermataceae	5		Cyanoannulus	1		Cuniculitrema_polymorpha	1		6	Basidiomycota_sp3
						Sebacinales	6		Glomeraceae	4		Cylindrium	1		Cyanoannulus_sp	1		5	Basidiomycota_sp4
						Sordariales	27		Glomerellaceae	1		Cyphellophora	1		Cylindrium_purgamentum	1		4	Basidiomycota_sp5
						Thelebolales	1		Grifolaceae	1		Cystidiodontia	1		Cyphellophora_sp	1		3	Basidiomycota_sp6
						Thelephorales	13		Helotiaceae	12		Cystofilobasidium	1		Cystidiodontia_laminifera	1		8	Basidiomycota_sp7
						Trechisporales	13		Helotiales_fam_Incertae_sedis	14		Daldinia	1		Datronia_mollis	1		116	Beauveria_sp
						Tremellales	2		Hericiaceae	1		Datronia	1		Dendrosporium_sp	3		5	Bionectria_sp1
						Tremellodendropsidales	1		Herpotrichiellaceae	16		Deconica	1		Dentipellis_fragilis	1		2	Bionectria_sp2
						Trichosporonales	8		Hyaloscyphaceae	14		Dendrosporium	3		Dissophora_ornata	1		4	Biscogniauxia_sp
						Venturiales	4		Hydnangiaceae	8		Dentipellis	1		Dothideales_sp	1		7	Botryobasidiaceae_sp
						Xylariales	43		Hydnodontaceae	7		Diaporthe	1		Elaphomyces_sp	1		41	Byssosphaeria_sp
									Hymenochaetaceae	5		Dictyosporium	1		Endogonales_sp	1		60	Cadophora_sp
									Hypocreaceae	19		Dissophora	1		Entoloma_quadratum	1		8	Calcarisporium_arbuscula
									Hypocreales_fam_Incertae_sedis	3		Elaphomyces	1		Fusidium_griseum	1		12	Calonectria_sp
									Inocybaceae	3		Entoloma	5		Ganoderma_sp	2		5	Calycina_sp
									Jaapiaceae	1		Exophiala	1		Geniculospora_grandis	1		5	Campanophyllum_proboscideum
									Lasiosphaeriaceae	2		Fibroporia	1		Gliocephalotrichum_ohiense	1		5	Candida_sophiae-reginae
									Leotiaceae	5		Fusarium	1		Glomeraceae_sp	4		2	Candida_sp
									Lycoperdaceae	5		Fusidium	1		Glomeromycotina	12		7	Cantharellaceae_sp
									Lyophyllaceae	3		Ganoderma	4		Grammothele_sp	1		6	Cantharellus_decolorans
									Megasporaceae	3		Gelasinospora	1		Grifola_frondosa	1		126	Capnodiales_sp
									Melanogastraceae	1		Genea	1		GS05_sp	1		9	Capronia_sp
									Melanommataceae	2		Geniculospora	1		GS11_sp	1		610	Cephalotheca_sp
									Meruliaceae	6		Gliocephalotrichum	1		GS14_sp	1		17	Ceratosporella_sp
									Microdochiaceae	1		Goffeauzyma	1		GS18_sp	1		67	Ceriporia_sp
									Mortierellaceae	34		Grammothele	1		GS21_sp	1		10	Chaetomium_sp
									Mycosphaerellaceae	6		Grifola	1		GS22_sp	1		507	Chaetosphaeria_sp1
									Myxotrichaceae	1		Hirsutella	1		Helotiaceae_sp	3		12	Chaetosphaeria_sp2
									Nectriaceae	25		Hohenbuehelia	1		Helotiales_sp	36		8	Chaetosphaeriales_sp1
									Onygenales_fam_Incertae_sedis	2		Hyaloscypha	5		Herpotrichiellaceae_sp	4		8	Chaetosphaeriales_sp2
									Ophiocordycipitaceae	8		Hydnopolyporus	1		Hyaloscypha_albohyalina	1		6	Chaetosphaeriales_sp3
									Ophiostomataceae	5		Hydropus	1		Hyaloscypha_albohyalina_var._spiralis	1		197	Chaetothyriales_sp1
									Peniophoraceae	2		Hymenochaete	2		Hyaloscypha_sp	3		16	Chaetothyriales_sp2
									Phaeosphaeriaceae	1		Hymenoscyphus	3		Hyaloscyphaceae_sp	3		9	Chaetothyriales_sp3
									Physalacriaceae	3		Hyphodiscus	1		Hydnodontaceae_sp	1		6	Chalara_hughesii
									Piskurozymaceae	1		Hyphodontia	1		Hydnopolyporus_fimbriatus	1		509	Chloridium_sp
									Plectosphaerellaceae	3		Hypholoma	1		Hymenochaetaceae_sp	1		4	Chromocyphella_muscicola
									Pleosporaceae	1		Hypochnicium	1		Hymenochaetales_sp	1		49	Chytridiales_sp1
									Pleurotaceae	2		Hypomyces	2		Hymenochaete_fulva	1		11	Chytridiales_sp2
									Pleurotheciaceae	1		Ilyonectria	2		Hymenoscyphus_sp	2		99	Chytridiomycota_sp1
									Pluteaceae	1		Inocutis	1		Hyphodiscus_sp	1		14	Chytridiomycota_sp2
									Podoscyphaceae	1		Inocybe	3		Hyphodontia_sp	1		4	Chytridiomycota_sp3
									Polyporaceae	4		Jaapia	1		Hypochnicium_sp	1		4	Chytridiomycota_sp4
									Psathyrellaceae	4		Junghuhnia	1		Hypocreales_sp	2		4	Chytridiomycota_sp5
									Pseudeurotiaceae	1		Kretzschmaria	1		Hypomyces_chrysospermus	1		117	Cladophialophora_sp1
									Pyronemataceae	3		Laccaria	8		Hypomyces_sp	1		9	Cladophialophora_sp2
									Russulaceae	15		Lactarius	4		Inocybe_sp	3		6	Cladophialophora_sp3
									Saccharomycetales_fam_Incertae_sedis	3		Laetiporus	1		Jaapia_ochroleuca	1		302	Cladosporium_sp
									Schizoporaceae	1		Lasiosphaeria	1		Junghuhnia_subundata	1		44	Clavicipitaceae_sp
									Sclerotiniaceae	3		Lauriomyces	1		Kretzschmaria_lucidula	1		1406	Clavulina_sp
									Sebacinaceae	2		Lecanicillium	1		Laccaria_sp	1		129	Clonostachys_sp
									Serendipitaceae	1		Leccinum	2		Laetiporus_sulphureus	1		123	Coleophoma_sp
									Sordariaceae	3		Lentinellus	1		Lecanicillium_fungicola	1		4	Colletotrichum_sp
									Sordariales_fam_Incertae_sedis	3		Leohumicola	2		Leccinum_talamancae	1		2	Coniochaetales_sp
									Sporocadaceae	7		Leptodontidium	5		Lentinellus_cochleatus	1		21	Coprinopsis_laanii
									Sporormiaceae	1		Lycoperdon	1		Leohumicola_sp	2		14	Coriolopsis_sp
									Stachybotryaceae	5		Mariannaea	3		Leotiaceae_sp	1		37	Corticiaceae_sp
									Steccherinaceae	2		Megacollybia	1		Leucosporidiales_sp	2		12	Cortinarius_sp1
									Strophariaceae	9		Melanogaster	1		Lycoperdon_subincarnatum	1		6	Cortinarius_sp2
									Sympoventuriaceae	1		Micropsalliota	1		Megacollybia_sp	1		4	Cortinarius_sp3
									Terramycetaceae	3		Mollisia	2		Melanogaster_sp	1		95	Corynespora_smithii
									Thelephoraceae	13		Mortierella	26		Mollisia_sp	2		3	Crepidotus_applanatus
									Trechisporales_fam_Incertae_sedis	3		Mycena	1		Mortierella_globulifera	1		2	Cuniculitrema_polymorpha
									Tremellaceae	1		Myxospora	1		Mortierella_sp	17		134	Cyanoannulus_sp
									Tremellales_fam_Incertae_sedis	1		Nadsonia	1		Mortierellales_sp	1		12	Cylindrium_purgamentum
									Tricholomataceae	6		Nemania	3		Mycena_sp	1		13	Cyphellophora_sp
									Trichosporonaceae	8		Nematoctonus	1		Mycosphaerellaceae_sp	2		23	Cystidiodontia_laminifera
									Venturiaceae	1		Neobulgaria	2		Myxospora_sp	1		6	Cystofilobasidium_sp
									Vibrisseaceae	1		Neonectria	1		Myxotrichaceae_sp	1		2	Daldinia_sp
									Xenasmataceae	1		Ochroconis	1		Nectriaceae_sp	1		4	Datronia_mollis
									Xylariaceae	17		Oudemansiella	3		Nemania_abortiva	2		29	Deconica_sp
									Xylariales_fam_Incertae_sedis	2		Paraphaeosphaeria	2		Nemania_sp	1		214	Dendrosporium_sp1
												Penicillium	9		Nematoctonus_tylosporus	1		80	Dendrosporium_sp2
												Peniophora	1		Neobulgaria_alba	2		8	Dentipellis_fragilis
												Pestalotiopsis	6		Neonectria_sp	1		2	Diaporthe_sp
												Pezicula	2		Orbiliales_sp	3		2	Dictyosporium_sp
												Pezoloma	2		Oudemansiella_canarii	3		372	Dissophora_ornata
												Phaeocollybia	1		Paraphaeosphaeria_sp	1		137	Dothideales_sp
												Phialemoniopsis	1		Penicillium_sp	2		2	Elaphomyces_sp
												Phialocephala	1		Peniophora_sp	1		2	Endogonales_sp
												Phialophora	1		Peniophoraceae_sp	1		2	Entoloma_quadratum
												Pholiota	3		Pestalotiopsis_sp	2		97	Entoloma_sp1
												Piskurozyma	1		Pezizomycotina	2		28	Entoloma_sp2
												Plectosphaerella	3		Pezoloma_ericae	1		27	Exophiala_sp
												Pleurothecium	1		Phialemoniopsis_sp	1		4	Fibroporia_sp
												Pluteus	1		Phialophora_geniculata	1		34	Fusarium_sp
												Podospora	1		Pleosporales_sp	7		95	Fusidium_griseum
												Postia	1		Pleurothecium_recurvatum	1		280	Ganoderma_sp1
												Psathyrella	2		Podospora_sp	1		118	Ganoderma_sp2
												Pseudeurotium	1		Polyporales_sp	3		27	Ganoderma_sp3
												Pseudocercospora	1		Postia_sp	1		5	Ganoderma_sp4
												Psilocybe	3		Pseudeurotium_sp	1		10	Gelasinospora_sp
												Rachicladosporium	1		Psilocybe_australiana	2		3	Genea_sp
												Ramularia	1		Psilocybe_yungensis	1		75	Geniculospora_grandis
												Rectipilus	1		Rachicladosporium_pini	1		105	Gliocephalotrichum_ohiense
												Retiboletus	1		Retiboletus_flavoniger	1		361	Glomeraceae_sp1
												Rosellinia	1		Rosellinia_aquila	1		164	Glomeraceae_sp2
												Russula	11		Rozellomycota_sp	12		27	Glomeraceae_sp3
												Scleroconidioma	1		Russula_compacta	1		643	Glomeromycotina_sp1
												Scutellinia	1		Russula_sp	1		312	Glomeromycotina_sp2
												Selenodriella	1		Saccharomycetales_sp	1		121	Glomeromycotina_sp3
												Septoria	2		Scutellinia_sp	1		54	Glomeromycotina_sp4
												Serendipita	1		Septoria_sp	2		16	Glomeromycotina_sp5
												Sirastachys	1		Serendipita_sp	1		6	Glomeromycotina_sp6
												Sistotremastrum	3		Sistotremastrum_sp	3		3	Glomeromycotina_sp7
												Spirosphaera	1		Sordariales_sp	2		7	Goffeauzyma_sp
												Sporothrix	2		Sordariomycetes_sp	2		10	Grammothele_sp
												Steccherinum	1		Spirosphaera_beverwijkiana	1		2	Grifola_frondosa
												Submersisphaeria	2		Submersisphaeria_sp	2		3	GS05_sp
												Terramyces	3		Thelephoraceae_sp	3		1131	GS11_sp
												Thelephora	1		Tolypocladium_sp	3		2	GS14_sp
												Thelonectria	1		Tomentella_sp	2		17	GS18_sp
												Tolypocladium	5		Trechispora_sp	1		3	GS21_sp
												Tomentella	3		Trechisporales_sp	1		8	GS22_sp
												Trechispora	3		Tremella_sp	1		24	Helotiaceae_sp1
												Tremella	1		Tremellodendropsidales_sp	1		15	Helotiaceae_sp2
												Trichoderma	17		Trichosporonaceae_sp	2		3	Helotiaceae_sp3
												Tropicoporus	1		Tropicoporus_tropicalis	1		884	Helotiales_sp1
												Viridispora	2		Viridispora_alata	2		41	Helotiales_sp10
												Volutella	1		Volutella_consors	1		29	Helotiales_sp11
												Xenasmatella	1		Xenasmatella_sp	1		13	Helotiales_sp12
												Xenoacremonium	1		Xylariaceae_sp	2		8	Helotiales_sp13
												Xylaria	4		Zopfiella_attenuata	1		6	Helotiales_sp14
												Zopfiella	1					5	Helotiales_sp15
																		3	Helotiales_sp16
																		2	Helotiales_sp17
																		2	Helotiales_sp18
																		1911	Helotiales_sp2
																		317	Helotiales_sp3
																		113	Helotiales_sp4
																		83	Helotiales_sp5
																		75	Helotiales_sp6
																		64	Helotiales_sp7
																		62	Helotiales_sp8
																		55	Helotiales_sp9
																		218	Herpotrichiellaceae_sp1
																		40	Herpotrichiellaceae_sp2
																		26	Herpotrichiellaceae_sp3
																		8	Hirsutella_sp
																		3	Hohenbuehelia_sp
																		9	Hyaloscypha_albohyalina
																		15	Hyaloscypha_albohyalina_var._spiralis
																		18	Hyaloscypha_sp1
																		8	Hyaloscypha_sp2
																		4	Hyaloscypha_sp3
																		98	Hyaloscyphaceae_sp1
																		16	Hyaloscyphaceae_sp2
																		3	Hyaloscyphaceae_sp3
																		154	Hydnodontaceae_sp
																		8	Hydnopolyporus_fimbriatus
																		4	Hydropus_sp
																		3	Hymenochaetaceae_sp
																		3	Hymenochaetales_sp
																		6	Hymenochaete_fulva
																		4	Hymenochaete_sp
																		626	Hymenoscyphus_sp1
																		15	Hymenoscyphus_sp2
																		4	Hyphodiscus_sp
																		4	Hyphodontia_sp
																		5	Hypholoma_sp
																		4	Hypochnicium_sp
																		10	Hypocreales_sp1
																		3	Hypocreales_sp2
																		9	Hypomyces_chrysospermus
																		17	Hypomyces_sp
																		7572	Ilyonectria_sp
																		5	Inocutis_sp
																		11	Inocybe_sp1
																		3	Inocybe_sp2
																		7	Jaapia_ochroleuca
																		4	Junghuhnia_subundata
																		7	Kretzschmaria_lucidula
																		55	Laccaria_sp1
																		15	Laccaria_sp2
																		14	Laccaria_sp3
																		16	Laccaria_sp4
																		8	Lactarius_sp1
																		4	Lactarius_sp2
																		3	Lactarius_sp3
																		10	Laetiporus_sulphureus
																		2	Lasiosphaeria_sp
																		110	Lauriomyces_sp
																		5	Lecanicillium_fungicola
																		24	Leccinum_sp
																		11	Leccinum_talamancae
																		3	Lentinellus_cochleatus
																		639	Leohumicola_sp
																		47	Leotiaceae_sp
																		237	Leptodontidium_sp
																		653	Leucosporidiales_sp
																		25	Lycoperdon_subincarnatum
																		63	Mariannaea_sp
																		32	Megacollybia_sp
																		3	Melanogaster_sp
																		2	Micropsalliota_sp
																		34	Mollisia_sp1
																		7	Mollisia_sp2
																		11	Mortierella_globulifera
																		17448	Mortierella_sp1
																		41	Mortierella_sp10
																		8	Mortierella_sp11
																		4	Mortierella_sp12
																		7123	Mortierella_sp2
																		3358	Mortierella_sp3
																		308	Mortierella_sp4
																		218	Mortierella_sp5
																		121	Mortierella_sp6
																		156	Mortierella_sp7
																		62	Mortierella_sp8
																		37	Mortierella_sp9
																		309	Mortierellales_sp
																		4	Mycena_sp
																		16	Mycosphaerellaceae_sp
																		3	Myxospora_sp
																		2	Myxotrichaceae_sp
																		400	Nadsonia_sp
																		85	Nectriaceae_sp
																		15	Nemania_abortiva
																		5	Nemania_sp
																		7	Nematoctonus_tylosporus
																		6	Neobulgaria_alba
																		201	Neonectria_sp
																		5	Ochroconis_sp
																		152	Orbiliales_sp
																		55	Oudemansiella_canarii
																		10	Paraphaeosphaeria_sp1
																		4	Paraphaeosphaeria_sp2
																		198	Penicillium_sp1
																		30	Penicillium_sp2
																		9	Penicillium_sp3
																		4	Penicillium_sp4
																		3	Penicillium_sp5
																		2	Penicillium_sp6
																		2	Peniophora_sp
																		5	Peniophoraceae_sp
																		69	Pestalotiopsis_sp1
																		45	Pestalotiopsis_sp2
																		26	Pestalotiopsis_sp3
																		21	Pestalotiopsis_sp4
																		15	Pezicula_sp
																		41	Pezizomycotina
																		137	Pezoloma_ericae
																		250	Pezoloma_sp
																		8	Phaeocollybia_sp
																		12	Phialemoniopsis_sp
																		14	Phialocephala_sp
																		2	Phialophora_geniculata
																		190	Pholiota_sp1
																		2	Pholiota_sp2
																		4	Piskurozyma_sp
																		111	Plectosphaerella_sp1
																		71	Plectosphaerella_sp2
																		49	Pleosporales_sp1
																		15	Pleosporales_sp2
																		17	Pleosporales_sp3
																		4	Pleosporales_sp4
																		3	Pleosporales_sp5
																		65	Pleurothecium_recurvatum
																		3	Pluteus_sp
																		12	Podospora_sp
																		400	Polyporales_sp1
																		15	Polyporales_sp2
																		9	Polyporales_sp3
																		5	Postia_sp
																		7	Psathyrella_sp1
																		4	Psathyrella_sp2
																		219	Pseudeurotium_sp
																		6	Pseudocercospora_sp
																		8	Psilocybe_australiana
																		2	Psilocybe_yungensis
																		5	Rachicladosporium_pini
																		3	Ramularia_sp
																		14	Rectipilus_sp
																		2	Retiboletus_flavoniger
																		2	Rosellinia_aquila
																		142	Rozellomycota_sp1
																		2	Rozellomycota_sp10
																		68	Rozellomycota_sp2
																		41	Rozellomycota_sp3
																		23	Rozellomycota_sp4
																		21	Rozellomycota_sp5
																		3	Rozellomycota_sp6
																		3	Rozellomycota_sp7
																		3	Rozellomycota_sp8
																		2	Rozellomycota_sp9
																		18	Russula_compacta
																		3254	Russula_sp1
																		1929	Russula_sp2
																		1144	Russula_sp3
																		84	Russula_sp4
																		11	Russula_sp5
																		8	Russula_sp6
																		2	Russula_sp7
																		32	Saccharomycetales_sp
																		3	Scleroconidioma_sp
																		2	Scutellinia_sp
																		6	Selenodriella_sp
																		5	Septoria_sp
																		2	Serendipita_sp
																		10	Sirastachys_sp
																		2311	Sistotremastrum_sp
																		8	Sordariales_sp1
																		5	Sordariales_sp2
																		11	Sordariomycetes_sp1
																		2	Sordariomycetes_sp2
																		13	Spirosphaera_beverwijkiana
																		108	Sporothrix_sp1
																		2	Sporothrix_sp2
																		2	Steccherinum_sp
																		259	Submersisphaeria_sp
																		122	Sympodiella_sp
																		299	Terramyces_sp
																		2	Thelephora_sp
																		17	Thelephoraceae_sp1
																		8	Thelephoraceae_sp2
																		3	Thelephoraceae_sp3
																		6	Thelonectria_sp
																		683	Tolypocladium_sp1
																		183	Tolypocladium_sp2
																		59	Tolypocladium_sp3
																		47	Tolypocladium_sp4
																		5	Tolypocladium_sp5
																		33	Tomentella_sp1
																		25	Tomentella_sp2
																		5	Tomentella_sp3
																		11	Trechispora_sp1
																		8	Trechispora_sp2
																		7	Trechispora_sp3
																		3	Trechisporales_sp
																		2	Tremella_sp
																		49	Tremellodendropsidales_sp
																		5366	Trichoderma_sp1
																		2622	Trichoderma_sp2
																		2032	Trichoderma_sp3
																		10	Trichoderma_sp4
																		16	Trichoderma_sp5
																		11	Trichoderma_sp6
																		2	Trichoderma_sp7
																		30	Trichosporonaceae_sp
																		2	Tropicoporus_tropicalis
																		43	Viridispora_alata
																		5	Volutella_consors
																		28	Xenasmatella_sp
																		17	Xenoacremonium_sp
																		29	Xylaria_sp1
																		10	Xylaria_sp2
																		4	Xylaria_sp3
																		44	Xylariaceae_sp
																		18	Zopfiella_attenuata
